# Supplementary material for: Associations of semaglutide with incidence and recurrence of alcohol use disorder in real-world population
Source: Nat Commun. 2024 May 28;15:4548. doi: 10.1038/s41467-024-48780-6 (PMC11133479; doi:10.1038/s41467-024-48780-6)
Supplement: Supplementary file 4 — Source Data [file 41467_2024_48780_MOESM4_ESM.zip]

Archive with 68 entries (66 files):
- semaglutide_AUD/
- __MACOSX/._semaglutide_AUD
- semaglutide_AUD/.Rhistory
- __MACOSX/semaglutide_AUD/._.Rhistory
- semaglutide_AUD/Figure2b.pdf
- __MACOSX/semaglutide_AUD/._Figure2b.pdf
- semaglutide_AUD/Figure2a.pdf
- __MACOSX/semaglutide_AUD/._Figure2a.pdf
- semaglutide_AUD/Figure1b.r
- __MACOSX/semaglutide_AUD/._Figure1b.r
- semaglutide_AUD/Figure3a.pdf
- __MACOSX/semaglutide_AUD/._Figure3a.pdf
- semaglutide_AUD/.DS_Store
- __MACOSX/semaglutide_AUD/._.DS_Store
- semaglutide_AUD/Figure1a.csv
- __MACOSX/semaglutide_AUD/._Figure1a.csv
- semaglutide_AUD/Figure3b.pdf
- __MACOSX/semaglutide_AUD/._Figure3b.pdf
- semaglutide_AUD/Figure3c.r
- __MACOSX/semaglutide_AUD/._Figure3c.r
- semaglutide_AUD/Figure3c.pdf
- __MACOSX/semaglutide_AUD/._Figure3c.pdf
- semaglutide_AUD/Figure1b.csv
- __MACOSX/semaglutide_AUD/._Figure1b.csv
- semaglutide_AUD/other/
- semaglutide_AUD/Figure1a.r
- __MACOSX/semaglutide_AUD/._Figure1a.r
- semaglutide_AUD/README.md
- __MACOSX/semaglutide_AUD/._README.md
- semaglutide_AUD/Figure2a.r
- __MACOSX/semaglutide_AUD/._Figure2a.r
- semaglutide_AUD/.RData
- __MACOSX/semaglutide_AUD/._.RData
- semaglutide_AUD/Figure3a.r
- __MACOSX/semaglutide_AUD/._Figure3a.r
- semaglutide_AUD/Figure2b.r
- __MACOSX/semaglutide_AUD/._Figure2b.r
- semaglutide_AUD/Figure2b.csv
- semaglutide_AUD/.#Figure1c.csv
- semaglutide_AUD/Figure2a.csv
- __MACOSX/semaglutide_AUD/._Figure2a.csv
- semaglutide_AUD/Figure3a.csv
- __MACOSX/semaglutide_AUD/._Figure3a.csv
- semaglutide_AUD/Figure1a.pdf
- __MACOSX/semaglutide_AUD/._Figure1a.pdf
- semaglutide_AUD/Figure3b.csv
- semaglutide_AUD/Figure3b.r
- __MACOSX/semaglutide_AUD/._Figure3b.r
- semaglutide_AUD/Figure1b.pdf
- __MACOSX/semaglutide_AUD/._Figure1b.pdf
- semaglutide_AUD/Figure3c.csv
- semaglutide_AUD/other/Figure1b.r
- __MACOSX/semaglutide_AUD/other/._Figure1b.r
- semaglutide_AUD/other/.DS_Store
- __MACOSX/semaglutide_AUD/other/._.DS_Store
- semaglutide_AUD/other/Figure3c.r
- __MACOSX/semaglutide_AUD/other/._Figure3c.r
- semaglutide_AUD/other/Figure2a.r
- __MACOSX/semaglutide_AUD/other/._Figure2a.r
- semaglutide_AUD/other/Figure2b.r
- __MACOSX/semaglutide_AUD/other/._Figure2b.r
- semaglutide_AUD/other/Figure2b.csv
- __MACOSX/semaglutide_AUD/other/._Figure2b.csv
- semaglutide_AUD/other/Figure3a.csv
- __MACOSX/semaglutide_AUD/other/._Figure3a.csv
- semaglutide_AUD/other/Figure1b.pdf
- __MACOSX/semaglutide_AUD/other/._Figure1b.pdf
- semaglutide_AUD/other/Figure3c.csv
