# Supplementary material for: Associations of semaglutide with incidence and recurrence of alcohol use disorder in real-world population
Source: Nat Commun. 2024 May 28;15:4548. doi: 10.1038/s41467-024-48780-6 (PMC11133479; doi:10.1038/s41467-024-48780-6)
Supplement: Supplementary file 4 — Source Data [file 41467_2024_48780_MOESM4_ESM.zip › semaglutide_AUD/Figure1a.csv]

AOR	CI	down	up	p_val	case_group	control_group	casecount	controlcount	blah
0.50	0.50 (0.39-0.63)	0.39	0.63		0.37% (98)	0.73% (193)			Overall (n = 26,566/cohort)
0.50	0.50 (0.34-0.73)	0.34	0.73		0.22% (40)	0.44% (79)			Women (n = 17,977/cohort)
0.50	0.50 (0.35-0.74)	0.35	0.74		0.59% (41)	1.14% (79)			Men (n = 6,903/cohort)
0.49	0.49 (0.35-0.70)	0.35	0.70		0.30% (48)	0.61% (96)			age <= 55 years (n = 15,767/cohort)
0.54	0.54 (0.38-0.76)	0.38	0.76		0.48% (50)	0.86% (90)			age > 55 years (n = 10,440/cohort)
0.43	0.43 (0.23-0.83)	0.23	0.83		0.32% (13)	0.71% (29)			Black (n = 4,107/cohort)
0.51	0.51 (0.38-0.69)	0.38	0.69		0.35% (62)	0.67% (120)			White (n = 17,861/cohort)
0.64	0.64 (0.47-0.87)	0.47	0.87		0.39% (68)	0.60% (106)			No T2DM (n = 17,609/cohort)
0.32	0.32 (0.20-0.49)	0.20	0.49		0.30% (26)	0.90% (78)			T2DM (n = 8,696/cohort)
