# Supplementary material for: Associations of semaglutide with incidence and recurrence of alcohol use disorder in real-world population
Source: Nat Commun. 2024 May 28;15:4548. doi: 10.1038/s41467-024-48780-6 (PMC11133479; doi:10.1038/s41467-024-48780-6)
Supplement: Supplementary file 4 — Source Data [file 41467_2024_48780_MOESM4_ESM.zip › semaglutide_AUD/Figure1b.csv]

AOR	CI	down	up	p_val	case_group	control_group	casecount	controlcount	blah
0.44	0.44 (0.32-0.61)	0.32	0.61		0.35% (53)	0.78% (118)			Overall (n = 15,097/cohort)
0.39	0.39 (0.25-0.62)	0.25	0.62		0.24% (26)	0.61% (65)			Women (n = 10,718/cohort)
0.41	0.41 (0.24-0.70)	0.24	0.70		0.57% (19)	1.36% (45)			Men (n = 3,315/cohort)
0.44	0.44 (0.29-0.68)	0.29	0.68		0.32% (31)	0.72% (69)			age <= 55 years (n = 9,642/cohort)
0.53	0.53 (0.32-0.87)	0.32	0.87		0.45% (24)	0.83% (44)			age > 55 years (n = 5,289/cohort)
0.24	0.24 (0.09-0.65)	0.09	0.65		<0.40% (<10)	0.80% (20)			Black (n = 2,511/cohort)
0.48	0.48 (0.32-0.71)	0.32	0.71		0.38% (37)	0.79% (77)			White (n = 9,808/cohort)
0.56	0.56 (0.39-0.80)	0.39	0.80		0.40% (45)	0.72% (81)			No T2DM (n = 11,335/cohort)
0.26	0.26 (0.13-0.53)	0.13	0.53		<0.28% (<10)	1.00% (36)			T2DM (n = 3,610/cohort)
