# Supplementary material for: Associations of semaglutide with incidence and recurrence of alcohol use disorder in real-world population
Source: Nat Commun. 2024 May 28;15:4548. doi: 10.1038/s41467-024-48780-6 (PMC11133479; doi:10.1038/s41467-024-48780-6)
Supplement: Supplementary file 4 — Source Data [file 41467_2024_48780_MOESM4_ESM.zip › semaglutide_AUD/Figure2b.csv]

AOR	CI	down	up	p_val	case_group	control_group	casecount	controlcount	blah
0.25	0.25 (0.21-0.30)	0.21	0.30		21.5% (154)	59.9% (428)			Overall (n = 715/cohort)
0.23	0.23 (0.17-0.32)	0.17	0.32		17.5% (51)	54.0% (157)			Women (n = 291/cohort)
0.23	0.23 (0.18-0.30)	0.18	0.30		24.0% (91)	66.2% (251)			Men (n = 379/cohort)
0.26	0.26 (0.21-0.33)	0.21	0.33		23.9% (101)	62.6% (265)			age <= 55 years (n = 423/cohort)
0.32	0.32 (0.23-0.43)	0.23	0.43		23.1% (60)	53.4% (144)			age > 55 years (n = 260/cohort)
0.38	0.38 (0.22-0.67)	0.22	0.67		23.7% (18)	51.3% (39)			Black (n = 76/cohort)
0.25	0.25 (0.20-0.32)	0.20	0.32		20.9% (93)	58.6% (260)			White (n = 444/cohort)
0.25	0.25 (0.19-0.34)	0.19	0.34		20.2% (57)	57.4% (162)			No T2D (n = 282/cohort)
0.27	0.27 (0.18-0.41)	0.18	0.41		25.4% (34)	61.9% (83)			T2D (n = 134/cohort)
