# Supplementary material for: Associations of semaglutide with incidence and recurrence of alcohol use disorder in real-world population
Source: Nat Commun. 2024 May 28;15:4548. doi: 10.1038/s41467-024-48780-6 (PMC11133479; doi:10.1038/s41467-024-48780-6)
Supplement: Supplementary file 4 — Source Data [file 41467_2024_48780_MOESM4_ESM.zip › semaglutide_AUD/Figure2a.csv]

AOR	CI	down	up	p_val	case_group	control_group	casecount	controlcount	blah
0.44	0.44 (0.38-0.52)	0.38	0.52		22.6% (238)	43.0% (452)			Overall (n = 1,051/cohort)
0.51	0.51 (0.39-0.67)	0.39	0.67		19.0% (80)	32.9% (138)			Women (n = 420/cohort)
0.42	0.42 (0.34-0.51)	0.34	0.51		23.9% (132)	46.5% (257)			Men (n = 553/cohort)
0.44	0.44 (0.35-0.54)	0.35	0.54		22.9% (134)	43.9% (257)			age <= 55 years (n = 586/cohort)
0.55	0.55 (0.43-0.70)	0.43	0.70		23.2% (102)	36.8% (162)			age > 55 years (n = 440/cohort)
0.49	0.49 (0.31-0.78)	0.31	0.78		20.7% (29)	37.1% (52)			Black (n = 140/cohort)
0.46	0.46 (0.38-0.56)	0.38	0.56		22.7% (159)	41.5% (290)			White (n = 699/cohort)
0.42	0.42 (0.33-0.52)	0.33	0.52		20.6% (111)	41.5% (224)			No T2D (n = 540/cohort)
0.50	0.50 (0.39-0.63)	0.39	0.63		24.3% (110)	40.4% (183)			T2D (n = 453/cohort)
