# Supplementary material for: Associations of semaglutide with incidence and recurrence of alcohol use disorder in real-world population
Source: Nat Commun. 2024 May 28;15:4548. doi: 10.1038/s41467-024-48780-6 (PMC11133479; doi:10.1038/s41467-024-48780-6)
Supplement: Supplementary file 4 — Source Data [file 41467_2024_48780_MOESM4_ESM.zip › semaglutide_AUD/Figure3a.csv]

AOR	CI	down	up	p_val	case_group	control_group	casecount	controlcount	blah
0.56	0.56 (0.43-0.74)	0.43	0.74		0.32% (81)	0.52% (134)			Overall (n = 25,670/cohort)
0.52	0.52 (0.31-0.88)	0.31	0.88		0.19% (22)	0.34% (40)			Women (n = 11,743/cohort)
0.53	0.53 (0.38-0.76)	0.38	0.76		0.41% (49)	0.73% (86)			Men (n = 11,833/cohort)
0.60	0.60 (0.39-0.93)	0.39	0.93		0.34% (34)	0.53% (53)			age <= 55 years (n = 9,974/cohort)
0.53	0.53 (0.37-0.76)	0.37	0.76		0.30% (47)	0.53% (84)			age > 55 years (n = 15,951/cohort)
0.64	0.64 (0.31-1.29)	0.31	1.29		0.35% (13)	0.51% (19)			Black (n = 3,752/cohort)
0.45	0.45 (0.31-0.65)	0.31	0.65		0.28% (43)	0.58% (90)			White (n = 15,452/cohort)
0.51	0.51 (0.33-0.78)	0.33	0.78		0.33% (33)	0.58% (59)			No obesity (n = 10,112/cohort)
0.63	0.63 (0.44-0.90)	0.44	0.90		0.31% (48)	0.47% (73)			Obesity (n = 15,551/cohort)
