# Supplementary material for: Associations of semaglutide with incidence and recurrence of alcohol use disorder in real-world population
Source: Nat Commun. 2024 May 28;15:4548. doi: 10.1038/s41467-024-48780-6 (PMC11133479; doi:10.1038/s41467-024-48780-6)
Supplement: Supplementary file 4 — Source Data [file 41467_2024_48780_MOESM4_ESM.zip › semaglutide_AUD/Figure3b.csv]

AOR	CI	down	up	p_val	case_group	control_group	casecount	controlcount	blah
0.61	0.61 (0.50-0.75)	0.50	0.75		23.4% (153)	33.2% (217)			Overall (n = 653/cohort)
0.73	0.73 (0.47-1.15)	0.47	1.15		20.9% (34)	26.4% (43)			Women (n = 163/cohort)
0.61	0.61 (0.47-0.79)	0.47	0.79		22.1% (98)	31.2% (138)			Men (n = 443/cohort)
0.61	0.61 (0.45-0.84)	0.45	0.84		26.7% (69)	37.6% (97)			age <= 55 years (n = 258/cohort)
0.55	0.55 (0.42-0.72)	0.42	0.72		20.6% (83)	32.8% (132)			age > 55 years (n = 402/cohort)
0.78	0.78 (0.49-1.27)	0.49	1.27		29.8% (31)	34.6% (36)			Black (n = 104/cohort)
0.58	0.58 (0.43-0.78)	0.43	0.78		19.7% (73)	29.7% (110)			White (n = 370/cohort)
0.52	0.52 (0.37-0.74)	0.37	0.74		26.2% (51)	41.5% (81)			No obesity (n = 195/cohort)
0.55	0.55 (0.43-0.71)	0.43	0.71		21.2% (98)	33.3% (154)			Obesity (n = 463/cohort)
