# Supplementary material for: Associations of semaglutide with incidence and recurrence of alcohol use disorder in real-world population
Source: Nat Commun. 2024 May 28;15:4548. doi: 10.1038/s41467-024-48780-6 (PMC11133479; doi:10.1038/s41467-024-48780-6)
Supplement: Supplementary file 4 — Source Data [file 41467_2024_48780_MOESM4_ESM.zip › semaglutide_AUD/Figure3b.r]

library(forestplot)

workdir <- "."
datafile <- file.path(workdir,"Figure3b.csv")

data <- read.csv(datafile, stringsAsFactors=FALSE,row.names=NULL)

## Combine the count and percent column
np <- ifelse(!is.na(data$case_group), paste(data$case_group," (",data$p_val,")",sep=""), NA)

## The rest of the columns in the table. 
tabletext <- cbind(c("Population",data$blah),
                    c("semaglutide\ncohort\n",data$case_group),
                    c("non-GLP-1RA\nanti-diabetes medications \ncohort\n",data$control_group),
                    c("        HR (95% CI)",data$CI)
)

pdf(file.path(workdir,"Figure3b.pdf"),  onefile=FALSE, width=10, height=5.8)

forestplot(labeltext=tabletext, 
           graphwidth = unit(45, 'mm'),
           graph.pos=4,
           is.summary=c(TRUE,rep(FALSE, 150)),
           mean=c(NA,data$AOR), 
           lower=c(NA,data$down), upper=c(NA,data$up),
           title ="Recurrent AUD diagnosis in patients with T2DM and a prior history of AUD 
           during 12-month follow-up time period
           (comparison between propensity-score matched cohorts)", 
       
           xticks=log(c(0.1,0.2,0.3,0.4,0.5,0.6,0.7,0.8,0.9,1,2,3,4,5,6,7,8,9,10)),
           
           xlog = TRUE,
            xlab="Hazard Ratio (HR)", ##name of x axis

           #### Add horizontal lines on the plot
           hrzl_lines=list("2" = gpar(lwd = 0.9, lty=1, col='black'),
                           "3" = gpar(lwd = 0.9, lty='longdash', col='black'),
                           "5" = gpar(lwd = 0.9, lty='longdash', col='black'),
                           "7" = gpar(lwd = 0.9, lty='longdash', col='black'),
                           "9" = gpar(lwd = 0.9, lty='longdash', col='black')
           ),
          
           #txt_gp=fpTxtGp(label=list(gpar(cex=1.5,fontface='bold'),gpar(cex=1.5),gpar(cex=1.5),gpar(cex=1.5),gpar(cex=1.5),gpar(cex=1.5),gpar(cex=1.5)),
           txt_gp=fpTxtGp(label=list(gpar(cex=0.9),gpar(cex=0.9),gpar(cex=0.9),gpar(cex=0.9),gpar(cex=0.9),gpar(cex=0.9)),
                          ticks=gpar(cex=0.7),
                          xlab=gpar(cex=0.7,col='black',fontface='bold'),
                          #xlab=gpar(cex = 1.8),
                          title=gpar(cex = 1.1)),
          #clip=c(0.001, 4.5), 
          
           col=fpColors(box="black", lines="black", zero = "black"),
           lwd.zero = 001,
           lwd.xaxis = 0.7,
       mar = unit(c(0,0,0,0), "mm"),
       zero=1, cex=0.01, lineheight = unit(2, "mm"), boxsize=0.15, colgap=unit(3,"mm"),
       lwd.ci=0.8, ci.vertices=TRUE, ci.vertices.height = 0.2)

dev.off()
