# Supplementary material for: Associations of semaglutide with incidence and recurrence of alcohol use disorder in real-world population
Source: Nat Commun. 2024 May 28;15:4548. doi: 10.1038/s41467-024-48780-6 (PMC11133479; doi:10.1038/s41467-024-48780-6)
Supplement: Supplementary file 4 — Source Data [file 41467_2024_48780_MOESM4_ESM.zip › semaglutide_AUD/Figure3c.csv]

AOR	CI	down	up	p_val	case_group	control_group	casecount	controlcount	blah
					Incident AUD (n=25,670/cohort)
0.56	0.56 (0.43-0.74)	0.43	0.74		0.32% (81)	0.52% (134)			1-year
0.59	0.59 (0.48-0.73)	0.48	0.73		0.58% (149)	0.90% (231)			2-year
0.72	0.72 (0.60-0.85)	0.60	0.85		0.90% (232)	1.19% (305)			3-year
					Recurrent AUD (n=653/cohort)
0.61	0.61 (0.50-0.75)	0.50	0.75		23.4% (153)	33.2% (217)			1-year
0.64	0.64 (0.53-0.77)	0.53	0.77		29.3% (191)	38.9% (294)			2-year
0.68	0.68 (0.57-0.81)	0.57	0.81		33.5% (219)	41.7% (272)			3-year
