# Supplementary material for: Associations of semaglutide with incidence and recurrence of alcohol use disorder in real-world population
Source: Nat Commun. 2024 May 28;15:4548. doi: 10.1038/s41467-024-48780-6 (PMC11133479; doi:10.1038/s41467-024-48780-6)
Supplement: Supplementary file 4 — Source Data [file 41467_2024_48780_MOESM4_ESM.zip › semaglutide_AUD/other/Figure3c.r]

library(forestplot)

workdir <- "."
datafile <- file.path(workdir,"Figure3.csv")

data <- read.csv(datafile, stringsAsFactors=FALSE,row.names=NULL)

## Combine the count and percent column
np <- ifelse(!is.na(data$case_group), paste(data$case_group," (",data$p_val,")",sep=""), NA)

## The rest of the columns in the table. 
tabletext <- cbind(c("Follow-up\n",data$blah),
                   c("Semaglutide\ncohort\n",data$case_group),
                   c("Non-GLP1R agonist\n anti-diabetes medications cohort\n",data$control_group),
                   c("        HR (95% CI)",data$CI)
)


pdf(file.path(workdir,"Figure3.pdf"),  onefile=FALSE, width=11, height=5)

forestplot(labeltext=tabletext, 
           graphwidth = unit(30, 'mm'),
           graph.pos=4,
           is.summary=c(TRUE,TRUE, rep(FALSE, 3),TRUE,rep(FALSE,6)),
           mean=c(NA,data$AOR), 
           lower=c(NA,data$down), upper=c(NA,data$up),
         
           title ="Outcomes in patients with type 2 diabetes at different follow-up\n", 
           xticks=log(c(0.1,0.2,0.3,0.4,0.5,0.6,0.7,0.8,0.9,1,2,3,4,5,6,7,8,9,10)),
           
           xlog = TRUE,
           xlab="Hazard Ratio (HR)",
           
           #### Add horizontal lines on the plot
           hrzl_lines=list("2" = gpar(lwd = 0.9, lty=1, col='black'),
                           "3" = gpar(lwd = 0.9, lty='longdash', col='black'),
                           "7" = gpar(lwd = 0.9, lty='longdash', col='black')
           ),
          
           #txt_gp=fpTxtGp(label=list(gpar(cex=1.5,fontface='bold'),gpar(cex=1.5),gpar(cex=1.5),gpar(cex=1.5),gpar(cex=1.5),gpar(cex=1.5),gpar(cex=1.5)),
           txt_gp=fpTxtGp(label=list(gpar(cex=0.9),gpar(cex=0.9),gpar(cex=0.9),gpar(cex=0.9),gpar(cex=0.9),gpar(cex=0.9)),
                          ticks=gpar(cex=0.7),
                          xlab=gpar(cex=0.7,col='black',fontface='bold'),
                          #xlab=gpar(cex = 1.8),
                          title=gpar(cex = 1.1)),
           #clip=c(0.001, 4.5), 
           
           col=fpColors(box="black", lines="black", zero = "black"),
           lwd.zero = 001,
           lwd.xaxis = 0.7,
           mar = unit(c(0,0,0,0), "mm"),
           zero=1, cex=0.01, lineheight = unit(2, "mm"), boxsize=0.15, colgap=unit(3,"mm"),
           lwd.ci=0.8, ci.vertices=TRUE, ci.vertices.height = 0.2)

dev.off()
