# Supplementary material for: Associations of semaglutide with incidence and recurrence of alcohol use disorder in real-world population
Source: Nat Commun. 2024 May 28;15:4548. doi: 10.1038/s41467-024-48780-6 (PMC11133479; doi:10.1038/s41467-024-48780-6)
Supplement: Supplementary file 4 — Source Data [file 41467_2024_48780_MOESM4_ESM.zip › semaglutide_AUD/other/Figure2b.csv]

AOR	CI	down	up	p_val	case_group	control_group	casecount	controlcount	blah
0.66	0.66 (0.42-1.03)	0.42	1.03		13.7% (33)	19.1% (46)			Overall (n = 241/cohort)
0.48	0.48 (0.23-1.02)	0.23	1.02		12.6% (11)	21.8% (19)			Women (n = 87/cohort)
0.37	0.37 (0.20-0.69)	0.20	0.69		11.2% (14)	25.6% (32)			Men (n = 125/cohort)
0.53	0.53 (0.29-0.98)	0.29	0.98		13.3% (17)	21.9% (28)			age <= 55 years (n = 128/cohort)
0.40	0.40 (0.20-0.82)	0.20	0.82		10.4% (11)	21.7% (23)			age > 55 years (n = 106/cohort)
0.48	0.48 (0.21-1.09)	0.21	1.09		<14.7% (<10)	23.5% (16)			Black (n = 68/cohort)
0.38	0.38 (0.18-0.77)	0.18	0.77		10.4% (11)	21.7% (23)			White (n = 106/cohort)
0.55	0.55 (0.21-1.44)	0.21	1.44		<21.3% (<10)	<21.3% (<10)			No obesity (n = 47/cohort)
0.52	0.52 (0.32-0.84)	0.32	0.84		13.7% (26)	23.2% (44)			Obesity (n = 190/cohort)
