# Supplementary material for: Associations of semaglutide with incidence and recurrence of alcohol use disorder in real-world population
Source: Nat Commun. 2024 May 28;15:4548. doi: 10.1038/s41467-024-48780-6 (PMC11133479; doi:10.1038/s41467-024-48780-6)
Supplement: Supplementary file 4 — Source Data [file 41467_2024_48780_MOESM4_ESM.zip › semaglutide_AUD/other/Figure3c.csv]

AOR	CI	down	up	p_val	case_group	control_group	casecount	controlcount	blah
					No prior history of CUD (n=25,820/cohort)
0.40	0.40 (0.29-0.56)	0.29	0.56		0.21% (54)	0.48% (123)			1-year
0.52	0.52 (0.41-0.66)	0.41	0.66		0.41% (105)	0.72% (185)			2-year
0.58	0.58 (0.48-0.72)	0.48	0.72		0.57% (148)	0.91% (235)			3-year
					Prior history of CUD (n=241/cohort)
0.66	0.66 (0.42-1.03)	0.42	1.03		13.7% (33)	19.1% (46)			1-year
0.75	0.75 (0.52-1.08)	0.52	1.08		22.4% (54)	26.6% (64)			2-year
0.85	0.85 (0.61-1.18)	0.61	1.18		29.0% (70)	30.7% (74)			3-year
